# Supplementary material for: Symptomatic dry eye disease (DED) in cohort of contact lens wearers in Jordan
Source: PLoS One. 2025 Oct 27;20(10):e0335254. doi: 10.1371/journal.pone.0335254 (PMC12558516; doi:10.1371/journal.pone.0335254)
Supplement: S1 File — (XLSX) [file pone.0335254.s001.xlsx]

## Sheet: Form Responses 1
Age	Gender	How long do you use surgical mask	N95	Ventillator	fabric mask	face sheilder	additional protection	light sensitivity	gritty	pain	blurred	poor vision	Reading	Night Driving	Computer	|TV	Wind	Warm	AC	OSDI Score
34	1	0	0	0	0	0	3	1	0	0	0	0	1	0	4	0	1	0	1	16.6667
23	1	0	0	0	0	0	3	0	0	0	0	0	0	0	1	1	1	1	1	10.4167
22	0	3	0	0	0	0	0	1	0	0	0	0	0	0	0	0	0	0	0	2.08333
35	1	0	0	0	0	0	3	1	0	0	0	1	1	0	0	0	0	0	0	6.25
50	0	6	6	0	6	0	3	0	0	0	0	0	0	0	0	0	0	0	0	0
37	1	3	0	0	0	0	3	0	0	0	0	0	0	0	0	0	0	0	0	0
35	1	2	1	0	0	0	3	0	0	0	0	0	1	0	1	1	2	1	2	16.6667
40	1	0	0	0	0	0	3	1	0	0	1	0	0	0	0	0	0	0	1	6.25
35	1	7	0	0	0	0	3	1	1	1	1	1	0	1	1	1	1	1	0	20.8333
42	0	1	0	0	0	0	3	0	0	0	0	0	0	0	0	1	0	0	0	2.08333
31	1	0	0	0	0	0	0	0	0	0	0	1	0	0	0	1	1	0	0	6.25
28	0	3	0	0	0	0	3	1	1	1	0	0	0	1	1	1	1	1	0	16.6667
18	1	4	0	0	0	0	3	0	0	1	0	0	0	0	0	0	3	1	3	16.6667
21	1	1	0	0	0	0	3	0	0	0	0	0	0	0	0	0	1	1	1	6.25
28	1	4	0	0	0	0	3	4	0	1	3	3	0	0	0	0	0	0	0	22.9167
47	0	12	0	0	0	0	0	0	0	0	0	0	0	0	0	0	0	0	1	2.08333
38	1	0	0	0	0	0	3	1	1	1	0	0	1	0	3	0	1	3	1	25
43	1	7	0	0	0	0	3	0	0	0	0	0	0	0	0	0	3	3	3	18.75
21	1	3	0	0	0	0	3	1	0	2	0	0	0	0	1	1	3	1	1	20.8333
21	1	4	0	0	2	0	3	3	3	3	1	1	1	2	1	0	2	3	2	45.8333
20	0	5	0	0	0	0	3	0	0	1	0	0	0	0	0	1	1	0	0	6.25
30	1	8	0	0	2	0	3	0	0	0	0	4	0	0	0	0	0	0	0	8.33333
20	1	8	0	0	0	0	3	1	1	1	1	1	0	0	1	0	1	0	0	14.5833
30	1	2	0	0	0	0	3	0	0	0	0	0	0	0	0	0	0	0	0	0
19	1	5	0	0	0	0	3	1	1	0	0	0	0	0	0	0	0	1	1	8.33333
19	1	0	0	0	0	0	3	3	1	1	1	2	0	0	1	2	1	0	1	27.0833
27	0	4	0	0	0	0	3	0	1	1	0	0	0	0	0	0	1	1	2	12.5
28	1	1	0	0	0	0	3	1	0	0	0	0	1	0	1	1	1	1	1	14.5833
25	0	2	0	0	0	0	3	1	0	2	0	0	0	0	3	0	4	1	4	31.25
19	1	6	0	0	0	0	3	0	0	2	1	0	0	0	0	0	1	0	0	8.33333
40	1	8	0	0	8	0	3	3	1	1	0	0	1	0	1	1	3	1	1	27.0833
24	1	0	0	3	0	0	3	0	0	1	0	0	0	0	0	0	1	1	1	8.33333
20	1	6	0	0	0	0	3	0	0	1	1	0	3	0	4	2	4	3	1	39.5833
33	1	2	0	2	0	0	3	0	0	0	0	0	0	0	0	0	0	0	1	2.08333
43	1	0	0	0	3	0	3	1	1	1	1	0	0	1	0	0	1	1	1	16.6667
17	0	1	0	6	0	0	0	0	0	0	0	0	0	0	0	0	0	0	0	0
20	1	2	0	0	0	0	0	1	0	1	1	1	0	0	0	1	0	1	1	14.5833
12	1	3	0	0	0	0	3	4	4	4	4	4	4	0	3	3	4	4	4	87.5
21	0	5	0	0	0	0	3	1	0	1	0	0	0	0	0	0	1	0	1	8.33333
53	0	0	0	8	0	0	3	0	1	1	1	1	1	0	0	0	1	1	0	14.5833
55	1	0	0	0	0	0	3	0	0	0	0	0	0	0	0	0	0	0	0	0
57	1	0	0	0	0	0	3	0	0	0	0	0	3	0	0	0	0	0	0	6.25
45	1	0	0	8	0	0	3	1	1	1	0	1	1	0	0	1	1	0	0	14.5833
47	1	0	0	0	0	0	3	2	1	3	3	1	1	0	0	1	1	1	1	31.25
57	0	2	0	0	0	0	3	0	0	0	0	0	0	0	0	0	0	0	0	0
38	1	0	0	2	0	0	1	0	1	1	0	0	0	0	0	0	1	1	3	14.5833
23	1	6	0	0	0	0	3	0	0	0	0	0	0	0	0	0	0	0	1	2.08333
51	1	3	3	0	0	0	3	1	0	0	1	1	0	1	2	1	1	1	1	20.8333
20	1	0	0	0	0	0	3	4	2	4	2	2	2	0	0	0	4	4	4	58.3333
21	1	4	0	0	4	0	3	3	3	4	3	3	4	0	0	4	4	4	4	75
50	1	2	0	3	0	0	3	0	0	1	1	3	1	0	3	0	0	1	1	22.9167
36	1	1	1	0	0	0	3	0	1	0	0	0	0	0	0	0	1	1	0	6.25
38	1	5	0	5	0	0	3	0	0	0	0	0	0	0	0	0	1	0	1	4.16667
39	1	1	1	1	1	0	3	4	0	3	1	1	1	0	0	1	2	1	3	35.4167
23	1	3	0	0	0	0	3	1	2	0	0	0	0	0	0	0	1	1	1	12.5
40	1	0	0	0	0	0	3	1	1	1	0	0	1	0	0	1	1	1	1	16.6667
56	1	0	0	0	0	0	3	0	0	0	0	0	0	0	0	0	0	0	0	0
58	0	0	0	1	0	0	3	1	0	0	0	0	1	0	0	0	0	0	0	4.16667
26	1	1	0	0	0	0	3	4	0	1	0	0	0	0	0	0	1	0	2	16.6667
40	0	4	0	1	1	2	2	1	1	1	1	1	1	1	1	1	1	1	1	25
36	0	8	0	0	0	0	3	0	0	1	1	0	0	0	0	0	0	0	0	4.16667
36	1	0	0	0	0	0	3	0	0	0	0	0	0	0	0	0	0	0	0	0
27	0	8	0	8	0	0	3	0	1	0	1	0	0	1	0	0	1	0	0	8.33333
47	1	1	0	0	0	0	3	1	0	0	1	1	1	1	1	1	1	1	1	20.8333
55	0	6	6	6	6	2	2	1	0	1	1	0	1	0	1	0	0	0	1	12.5
39	1	1	0	2	0	0	1	0	0	1	1	0	2	1	0	1	2	1	0	18.75
52	1	8	0	0	8	0	0	0	1	0	0	0	0	0	0	0	0	1	1	6.25
27	0	8	0	8	0	0	3	0	1	0	1	0	0	1	0	0	1	0	0	8.33333
50	1	6	2	0	2	0	0	1	1	1	1	0	1	0	1	1	1	0	0	16.6667
58	1	3	0	3	0	0	3	0	1	1	1	1	1	0	0	0	3	3	1	25
21	1	5	0	0	0	0	3	1	1	1	1	1	1	0	0	1	0	0	0	14.5833
30	1	2	2	0	0	0	3	2	0	1	1	0	1	0	0	1	4	1	1	25
27	1	4	0	0	0	0	3	3	1	1	0	1	0	0	1	0	0	1	1	18.75
27	0	0	0	0	0	0	3	0	3	0	0	0	0	0	0	0	0	0	0	6.25
51	1	7	0	0	0	0	3	0	0	1	1	1	1	0	1	1	0	0	0	12.5
38	1	2	0	0	2	0	3	1	1	0	0	0	0	0	1	1	1	1	1	14.5833
43	1	0	0	0	0	0	3	1	1	2	2	2	1	0	0	1	1	0	1	25
53	1	0	0	0	0	0	3	1	0	0	1	1	3	0	1	1	0	0	1	18.75
20	1	0	0	0	0	0	3	0	0	1	0	0	0	0	0	1	0	1	0	6.25
25	1	4	0	0	0	0	3	1	2	0	1	0	1	1	1	1	3	4	3	37.5
21	1	0	0	0	0	0	3	1	1	1	1	1	1	1	1	1	1	1	1	25
20	1	4	0	4	0	0	3	2	2	3	1	1	1	0	0	1	2	1	1	31.25
24	1	8	0	0	0	0	3	2	3	2	2	1	0	0	0	3	3	3	4	47.9167
34	1	8	0	0	0	0	3	1	1	2	1	0	0	0	0	0	2	4	3	29.1667
26	0	0	0	0	0	0	3	1	1	0	0	0	0	0	0	0	0	0	0	4.16667
24	1	5	1	6	0	1	2	1	3	3	1	0	0	0	0	0	3	3	4	37.5
45	1	6	0	0	4	0	3	3	2	1	1	1	0	0	0	0	2	2	2	29.1667
50	1	3	0	0	0	0	3	1	1	3	1	1	1	0	1	1	3	1	1	31.25
47	0	0	0	0	6	0	3	1	0	0	1	1	1	1	0	1	1	1	1	18.75
46	0	2	0	0	0	0	3	0	0	0	0	0	0	0	0	0	0	0	1	2.08333
23	1	8	0	8	0	0	0	4	4	4	0	0	0	0	0	2	4	1	4	47.9167
43	1	0	0	0	6	0	3	1	1	0	1	1	0	0	0	0	0	1	1	12.5
23	0	4	0	0	4	0	3	1	0	0	1	1	1	0	0	0	0	0	0	8.33333
53	0	8	0	0	0	0	0	1	1	1	1	1	2	1	1	1	2	1	3	33.3333
52	1	5	0	0	5	0	3	1	1	1	2	1	2	3	2	1	1	1	1	35.4167
27	0	0	0	0	8	0	3	1	1	1	2	1	2	2	1	1	1	1	1	31.25
23	0	5	0	0	5	0	3	1	2	1	1	2	1	2	2	1	2	2	1	37.5
19	1	2	0	0	6	0	3	1	3	2	1	1	2	1	1	1	2	1	2	37.5
25	1	4	0	0	4	0	3	1	2	1	1	1	2	1	1	1	1	2	0	29.1667
24	1	1	0	0	0	0	3	1	0	1	0	0	0	0	0	0	1	1	1	10.4167
56	0	0	0	0	8	0	3	2	2	3	2	2	3	4	3	3	2	2	2	62.5
31	1	3	0	0	5	0	3	2	2	1	1	1	1	0	0	1	0	0	1	20.8333
35	0	5	0	0	5	0	3	1	1	1	0	0	0	1	1	1	0	1	1	16.6667
51	1	0	0	0	1	0	3	1	0	0	1	1	1	1	0	1	1	1	1	18.75
27	1	8	0	0	0	0	3	0	1	1	1	1	0	1	0	0	1	1	2	18.75
35	1	3	0	0	0	0	3	0	0	1	0	0	1	0	1	0	0	0	1	8.33333
37	1	2	0	0	0	0	3	3	0	1	0	0	1	1	2	0	1	1	1	22.9167
35	1	3	0	0	0	0	3	0	0	1	0	0	1	0	1	0	0	0	1	8.33333
24	1	4	0	0	0	0	3	1	0	1	1	1	4	1	3	0	1	0	1	29.1667
45	1	0	0	0	0	0	3	3	2	3	4	4	4	0	0	3	2	4	4	68.75
21	1	6	0	0	2	0	3	1	0	0	0	0	0	0	0	0	1	0	0	4.16667
38	1	10	8	8	0	0	3	1	1	1	1	0	0	0	0	0	1	1	1	14.5833
21	1	3	0	0	0	0	0	4	3	3	1	3	0	0	1	1	4	4	1	52.0833
19	0	2	0	0	0	0	3	1	0	1	1	0	1	0	1	0	0	0	1	12.5
37	1	2	0	0	0	0	3	3	0	1	0	0	1	1	2	0	1	1	1	22.9167
20	1	1	0	0	0	0	3	0	0	1	1	1	0	0	0	0	0	0	0	6.25
20	1	0	0	0	0	0	3	1	0	1	0	0	0	0	0	0	0	0	0	4.16667
30	1	8	0	8	0	0	3	1	1	1	0	0	0	0	0	0	1	1	1	12.5
21	1	6	0	6	0	0	3	1	0	3	0	0	0	0	0	0	0	0	1	10.4167
20	1	6	0	0	0	0	3	0	0	1	0	0	0	0	0	1	0	0	0	4.16667
25	1	2	0	1	0	0	3	0	0	0	0	0	0	0	0	0	0	0	0	0
27	1	0	0	0	0	0	3	1	0	0	0	0	1	0	0	0	1	1	0	8.33333
20	1	6	0	6	3	0	0	1	1	1	1	3	3	3	4	3	2	2	3	56.25
20	1	7	0	0	0	0	3	1	0	1	1	1	1	0	0	1	1	0	1	16.6667
19	0	2	0	0	0	0	3	1	0	1	1	0	1	0	1	0	0	0	1	12.5
20	1	2	0	0	0	0	3	0	0	0	0	1	1	0	0	1	1	0	1	10.4167
19	0	2	0	0	0	0	3	1	0	1	1	0	1	0	1	0	0	0	1	12.5
21	1	0	0	0	0	0	3	0	0	0	0	0	0	0	0	0	0	0	0	0
21	1	6	0	0	0	0	0	1	0	0	0	0	0	0	1	0	3	1	1	14.5833
19	0	2	0	0	0	0	3	1	0	1	1	0	1	0	1	0	0	0	1	12.5
27	1	4	0	0	0	0	3	0	0	0	0	0	1	0	1	0	0	0	0	4.16667
19	0	2	0	0	0	0	3	1	0	1	1	0	1	0	1	0	0	0	1	12.5
51	1	1	0	0	0	0	3	4	4	4	4	4	4	4	3	3	4	4	3	93.75
19	0	2	0	0	0	0	3	1	0	1	1	0	1	0	1	0	0	0	1	12.5
31	0	1	0	0	1	0	3	0	1	1	0	0	0	0	0	0	0	0	0	4.16667
46	1	3	0	3	3	0	3	0	0	0	0	0	3	0	1	1	0	0	0	10.4167
23	1	6	0	0	0	0	3	0	0	1	0	0	0	0	1	1	0	0	1	8.33333
50	0	5	0	0	0	0	3	1	0	0	1	1	1	0	1	0	1	0	0	12.5
25	1	0	0	3	3	0	0	1	0	0	0	0	0	0	0	1	1	1	2	12.5
25	1	0	0	3	3	0	0	1	0	0	0	0	0	0	0	1	1	1	2	12.5
34	0	0	0	7	0	0	0	0	0	0	0	0	0	0	0	0	0	0	0	0
43	1	0	0	0	0	0	3	1	0	0	1	1	1	0	1	1	1	3	1	22.9167
19	1	2	0	2	0	0	3	1	0	0	0	0	1	0	0	0	1	1	1	10.4167
20	1	6	0	0	0	0	3	1	0	1	1	1	1	1	1	1	1	0	1	20.8333
20	1	2	0	0	0	0	3	3	1	4	3	3	3	0	2	2	3	3	4	64.5833
19	1	4	0	0	0	0	0	1	1	1	1	1	0	0	0	0	1	0	1	14.5833
19	1	1	0	0	0	0	0	1	1	1	1	1	0	1	3	1	2	3	3	37.5
19	1	1	0	0	0	0	3	4	1	1	2	1	1	0	0	0	4	4	4	45.8333
20	1	4	0	0	0	0	1	1	1	1	1	1	1	1	0	0	1	1	1	20.8333
20	1	4	0	0	0	0	3	3	3	3	3	3	3	0	1	3	3	3	3	64.5833
38	1	4	0	0	0	0	3	1	0	1	1	1	1	0	1	1	1	1	1	20.8333
19	1	4	0	0	0	0	3	1	0	1	0	1	0	0	0	1	2	1	1	16.6667
20	1	4	0	0	0	0	3	1	0	1	0	0	0	0	0	0	1	0	0	6.25
20	1	2	0	0	0	0	3	1	1	1	1	1	1	0	0	0	1	1	1	18.75
20	1	4	0	0	0	0	0	3	1	2	1	1	0	0	4	0	1	0	1	29.1667
20	1	3	0	0	0	0	3	0	0	0	0	0	0	0	0	0	0	0	0	0
19	1	0	0	0	0	0	3	3	0	0	0	0	0	0	0	3	4	4	4	37.5
19	1	3	0	0	3	0	3	0	0	1	1	3	1	0	0	0	0	0	0	12.5
20	1	6	0	0	0	0	3	1	0	1	0	0	0	0	0	0	0	0	0	4.16667
18	1	2	0	0	0	0	1	1	1	3	1	0	0	0	0	0	1	1	1	18.75
20	1	4	0	0	0	0	3	0	0	0	0	0	0	0	0	0	0	0	0	0
19	1	4	0	0	3	0	3	3	3	1	1	0	1	1	2	1	3	3	3	45.8333
20	1	4	0	0	0	0	3	0	0	1	0	0	0	0	1	0	0	0	1	6.25
20	1	3	0	0	0	0	3	0	0	0	1	0	0	0	0	0	3	0	1	10.4167
20	1	0	0	0	0	0	3	1	0	1	1	2	0	0	0	1	0	0	0	12.5
20	1	0	0	0	0	0	0	1	0	3	3	1	0	0	0	1	0	0	0	18.75
20	1	6	0	0	0	0	3	0	0	0	0	0	0	0	0	0	1	1	1	6.25
20	1	2	0	0	0	0	0	3	1	3	1	1	0	0	4	3	3	3	3	52.0833
19	1	0	0	0	0	0	3	0	0	1	0	0	0	0	0	0	0	0	0	2.08333
19	1	0	0	0	0	0	3	0	1	1	0	0	0	0	1	0	0	0	0	6.25
19	1	1	0	0	0	0	3	0	0	2	1	1	0	4	1	0	0	0	0	18.75
18	1	3	0	0	0	0	3	1	1	1	1	0	0	0	0	0	4	0	4	25
18	1	2	0	0	0	0	3	0	0	0	0	0	0	0	0	0	0	0	0	0
19	1	2	0	0	0	0	3	1	0	1	1	0	0	0	1	0	0	0	0	8.33333
42	1	5	0	0	0	0	3	1	1	1	0	0	1	0	1	0	1	0	0	12.5
33	1	5	0	0	0	0	0	3	1	3	0	0	0	0	0	1	1	1	1	22.9167
28	1	1	0	0	0	0	3	0	4	3	0	0	0	0	0	0	1	1	0	18.75
19	1	4	0	0	8	8	3	1	0	0	0	0	0	0	1	0	0	0	1	6.25
19	1	3	0	0	0	0	3	2	1	1	1	0	1	0	0	0	1	2	2	22.9167
26	1	0	0	8	0	0	3	3	3	3	1	1	1	0	0	0	3	1	0	33.3333
19	1	3	0	0	0	0	3	1	0	1	1	1	1	1	1	1	1	1	1	22.9167
18	1	6	0	0	6	0	3	0	0	1	0	0	0	0	1	0	1	0	1	8.33333
18	1	1	0	0	0	0	3	0	0	0	0	1	0	0	0	0	0	0	0	2.08333
19	1	1	0	0	0	0	3	1	0	1	1	0	0	0	0	0	1	0	3	14.5833
23	1	6	0	0	0	0	3	4	0	3	4	4	3	0	1	4	3	3	3	66.6667
33	1	9	0	0	0	0	3	0	0	1	0	0	1	0	2	1	0	0	1	12.5
29	0	2	0	0	0	0	0	2	1	2	1	0	0	0	1	1	0	0	0	16.6667
37	0	2	0	0	2	0	3	0	0	0	1	0	0	0	0	0	0	0	0	2.08333
58	1	0	0	0	0	0	3	1	0	1	0	0	1	0	0	0	1	4	0	16.6667
65	1	2	0	0	0	0	3	0	1	0	3	4	4	0	3	0	3	0	0	37.5
38	1	5	0	0	2	0	3	0	0	0	0	0	0	0	0	0	0	0	0	0
36	0	3	0	0	0	0	3	3	0	0	0	0	0	0	0	0	0	0	0	6.25
64	1	1	0	0	1	0	3	3	2	2	1	2	3	3	3	1	1	0	0	43.75
35	1	2	0	0	0	0	3	1	1	1	0	0	0	0	0	0	2	1	3	18.75
35	0	10	0	0	0	0	0	0	0	0	0	0	0	0	0	0	0	0	0	0
39	1	7	0	0	5	0	3	0	0	0	0	0	0	0	0	0	0	0	0	0
36	1	6	0	0	0	0	0	0	0	0	0	0	0	0	0	0	0	0	0	0
39	1	3	0	6	0	0	0	0	0	0	0	0	0	0	0	0	0	0	0	0
32	1	4	0	0	0	0	3	1	1	1	0	0	0	0	0	0	1	0	1	10.4167
44	0	5	0	0	0	0	0	1	1	3	1	0	1	3	1	1	1	1	0	29.1667
60	1	6	0	0	0	0	3	0	0	0	0	0	0	0	0	0	0	0	0	0
38	1	0	0	0	2	0	0	0	1	0	0	0	0	0	0	0	1	0	1	6.25
69	0	6	0	0	0	0	3	0	0	0	0	0	0	1	0	0	0	0	0	2.08333
25	1	8	8	0	0	0	3	0	0	0	0	0	0	0	0	0	0	0	0	0
18	1	0	0	0	0	0	3	1	0	2	0	0	0	0	1	1	1	1	1	16.6667
17	1	3	0	0	0	0	3	0	1	1	0	0	1	0	0	0	1	1	3	16.6667
17	1	6	0	0	0	0	0	1	1	0	0	0	0	0	0	0	1	0	1	8.33333
17	1	0	0	0	0	0	3	1	1	3	0	0	0	0	0	0	1	3	4	27.0833
17	1	1	0	0	0	0	3	0	0	0	0	0	0	0	0	0	0	0	0	0
54	1	0	0	0	0	0	3	0	0	0	0	0	0	0	0	0	0	0	0	0
18	1	1	0	0	0	0	3	0	0	0	0	0	0	0	0	0	0	0	0	0
18	1	3	0	0	0	0	3	1	0	1	0	0	0	0	0	1	0	0	1	8.33333
17	1	6	0	0	0	0	3	1	0	0	1	1	0	0	1	0	1	0	1	12.5
18	1	1	0	0	0	0	3	1	0	1	0	1	1	0	1	0	0	0	0	10.4167
18	1	2	0	0	0	0	3	1	0	1	0	0	0	0	0	0	1	1	1	10.4167
18	1	2	0	0	0	0	3	3	0	1	1	1	0	0	1	0	1	4	0	25
18	1	4	0	0	0	0	3	0	0	1	0	0	0	0	0	0	0	0	0	2.08333
18	1	0	0	0	0	0	3	1	0	3	1	1	0	0	0	0	1	1	1	18.75
32	1	6	0	0	0	0	3	1	0	2	0	0	1	0	1	0	1	1	0	14.5833
33	1	3	0	0	0	0	3	0	0	1	0	0	0	0	0	0	1	0	0	4.16667
31	1	0	0	0	0	0	3	0	0	0	0	0	0	0	0	0	0	0	0	0
46	0	1	0	0	0	0	3	0	0	0	0	0	0	0	0	0	0	0	0	0
23	0	6	0	0	0	0	0	0	1	0	1	1	1	0	0	0	0	0	0	8.33333
25	0	2	0	0	0	0	0	0	0	0	0	0	0	0	0	0	0	0	0	0
32	0	3	0	0	0	0	3	1	1	1	1	1	2	1	2	0	1	0	1	25
37	1	0	0	0	0	0	3	1	1	0	1	1	0	1	1	0	1	1	1	18.75
38	1	5	0	0	0	0	3	3	3	3	2	1	3	1	0	1	3	3	3	54.1667
65	1	3	0	0	3	3	0	1	1	1	0	1	1	0	1	0	1	1	1	18.75
37	1	3	0	0	0	0	3	0	0	1	0	0	0	0	1	0	1	1	1	10.4167
48	1	5	0	0	0	0	3	0	0	0	0	0	3	0	0	0	0	0	1	8.33333
42	0	1	0	0	0	0	3	0	0	0	0	0	0	0	0	0	0	0	0	0
19	1	3	0	3	1	0	3	0	0	0	0	0	0	0	0	0	1	0	0	2.08333
19	1	8	0	0	0	0	3	1	1	2	0	0	1	0	2	0	3	2	3	31.25
18	1	2	0	0	0	0	3	0	0	0	0	0	0	0	0	0	0	0	0	0
19	1	3	0	0	0	0	0	4	1	1	1	4	3	0	2	3	4	2	3	58.3333
19	1	6	0	0	0	0	3	1	0	0	1	1	0	4	1	0	0	0	1	18.75
19	1	7	0	0	0	0	3	0	0	0	1	1	1	0	1	1	1	1	1	16.6667
20	0	2	0	0	0	0	3	0	1	0	0	0	0	0	0	1	1	1	1	10.4167
20	1	10	0	0	0	2	3	0	0	0	0	0	0	0	0	0	0	0	0	0
25	1	0	0	0	0	0	3	1	0	0	0	3	4	0	4	4	0	2	1	39.5833
32	1	7	0	7	0	0	3	0	0	0	0	0	0	0	0	0	0	0	0	0
22	1	1	0	0	0	0	3	0	0	0	0	0	0	0	0	0	1	0	0	2.08333
21	1	4	0	0	0	0	3	0	0	2	0	0	0	0	1	0	1	1	1	12.5
21	1	3	0	0	0	0	3	1	1	2	0	1	0	0	0	0	2	0	1	16.6667
35	0	3	0	0	0	0	0	1	1	1	0	0	0	0	0	0	0	0	0	6.25
35	0	8	0	0	0	0	0	0	0	0	0	0	0	0	1	0	0	0	0	2.08333
19	0	7	0	0	0	0	3	1	1	1	1	0	0	0	1	0	0	0	1	12.5
19	0	2	0	0	0	0	3	1	0	0	0	0	0	0	0	0	0	1	1	6.25
18	0	1	0	0	0	0	3	0	0	0	0	1	0	0	0	0	0	0	0	2.08333
23	0	4	0	0	3	0	0	1	0	1	0	0	0	2	0	0	0	2	0	12.5
15	0	3	0	0	0	0	3	0	0	0	0	0	0	0	0	0	1	1	0	4.16667
19	1	6	0	0	0	0	3	0	1	1	0	0	0	0	0	0	1	0	3	12.5
20	1	2	0	0	0	0	3	3	1	3	1	3	3	0	1	3	1	3	0	45.8333
19	1	2	0	0	2	0	3	4	1	3	3	3	4	0	4	4	4	3	1	70.8333
24	1	4	0	0	0	0	3	0	0	0	0	0	0	0	0	0	1	0	0	2.08333
19	1	6	0	0	0	0	3	1	3	1	0	0	4	0	4	2	4	0	0	39.5833
20	0	5	1	0	0	0	3	0	0	1	0	0	0	0	0	0	0	0	0	2.08333
20	0	4	0	0	0	0	3	0	0	1	0	0	1	0	1	1	0	0	0	8.33333
21	0	2	0	0	0	0	0	4	4	4	4	0	2	1	0	0	3	1	2	52.0833
22	0	5	0	0	0	0	3	1	0	1	1	1	1	1	1	1	1	1	1	22.9167
22	0	3	0	0	0	0	3	1	0	2	1	1	2	0	4	3	1	0	2	35.4167
21	0	3	0	0	0	0	3	0	1	0	0	0	0	0	0	0	0	0	0	2.08333
19	1	6	0	3	0	0	3	0	0	1	1	0	1	0	0	1	1	1	1	14.5833
19	0	1	0	0	0	0	0	0	0	0	0	0	0	0	0	0	0	0	0	0
19	0	2	0	0	0	0	3	0	0	0	0	0	0	0	1	0	0	0	0	2.08333
20	1	7	0	0	0	0	3	1	0	1	1	0	0	0	0	0	0	0	0	6.25
20	1	6	0	0	0	0	3	1	0	0	0	0	0	0	0	3	1	3	1	18.75
22	1	0	0	0	0	0	3	0	0	0	0	0	0	0	0	0	0	0	0	0
22	1	6	0	0	0	0	3	0	0	0	0	0	0	0	0	0	0	0	0	0
22	1	3	0	0	0	0	3	1	1	1	0	0	0	0	1	0	1	1	1	14.5833
22	1	4	0	0	0	0	0	1	1	1	3	1	1	0	0	1	0	1	1	22.9167
21	1	6	0	0	0	0	3	0	0	0	0	0	0	0	0	0	0	0	0	0
22	1	4	0	0	0	0	3	0	0	0	0	0	0	0	0	0	0	0	0	0
21	1	7	0	0	0	0	3	3	0	0	0	0	0	0	3	0	4	4	4	37.5
32	1	0	0	0	0	0	3	1	0	0	0	0	0	0	0	0	0	1	1	6.25
32	1	1	0	0	0	0	3	1	1	1	1	1	1	0	0	1	1	1	1	20.8333
30	1	6	0	0	0	0	2	1	1	1	1	1	1	1	1	1	1	1	1	25
40	0	4	0	0	0	0	3	0	0	0	1	0	1	0	0	0	0	0	0	4.16667
35	0	1	0	0	0	0	3	1	1	1	0	0	0	0	0	0	0	1	1	10.4167
16	1	0	0	8	0	0	3	1	2	3	1	1	1	0	0	3	3	1	1	35.4167
22	0	0	0	0	0	0	3	0	0	1	0	0	1	0	0	0	0	0	0	4.16667
32	1	0	0	0	0	0	3	0	1	1	0	1	0	0	0	0	1	0	1	10.4167
28	1	0	0	6	0	0	3	2	0	1	1	1	2	0	4	0	1	1	1	29.1667
35	1	16	0	0	0	0	0	3	1	0	1	1	1	1	1	1	0	0	1	22.9167
39	1	1	0	0	0	0	3	1	0	1	1	1	0	0	1	1	1	1	1	18.75
36	1	4	3	3	0	0	0	0	0	1	0	0	0	0	0	0	0	0	0	2.08333
30	1	0	0	1	0	0	3	1	1	0	1	1	1	0	0	1	1	0	1	16.6667
16	1	4	0	5	2	0	3	2	4	4	3	2	3	0	3	2	4	2	4	68.75
25	1	0	0	0	0	0	3	4	0	0	0	0	1	0	1	2	4	4	4	41.6667
18	1	1	0	0	0	0	3	1	0	1	0	0	0	0	0	0	4	0	1	14.5833
27	1	0	0	0	0	0	3	0	0	0	0	0	0	0	0	0	0	0	0	0
36	1	3	0	0	0	0	3	0	0	0	0	0	0	0	0	0	0	0	0	0
35	1	6	0	0	0	0	3	1	1	1	1	1	1	0	3	1	1	0	0	22.9167
18	0	3	0	0	0	0	3	0	1	1	0	0	0	0	0	0	1	0	0	6.25
28	1	0	0	0	0	0	3	1	1	2	2	1	1	0	0	0	0	0	1	18.75
33	1	2	0	2	0	0	3	0	0	1	1	1	0	0	1	1	0	0	0	10.4167
24	1	1	0	1	2	0	3	1	1	1	0	1	0	0	0	0	1	1	1	14.5833
40	1	0	0	0	0	0	3	3	1	2	4	1	1	1	1	1	1	3	1	41.6667
28	1	0	0	0	0	0	3	0	0	0	0	0	0	0	0	0	0	0	0	0
30	1	1	0	0	0	0	3	1	0	1	1	0	0	0	0	0	1	0	1	10.4167
33	1	0	0	0	0	0	3	0	0	0	0	0	0	0	0	0	0	0	0	0
45	1	4	0	0	4	0	3	0	0	0	0	0	0	0	0	0	0	0	0	0
38	1	4	0	4	0	4	2	1	0	1	0	0	0	0	0	0	1	1	1	10.4167
16	1	0	0	0	2	0	3	1	1	1	0	0	0	0	0	0	0	0	1	8.33333
22	1	1	0	0	0	0	3	2	1	1	3	3	3	3	3	3	3	3	3	64.5833
56	1	0	0	0	2	0	3	1	0	0	0	0	0	0	1	0	0	0	0	4.16667
45	1	2	0	0	0	0	3	1	0	0	1	1	0	0	0	1	0	0	1	10.4167
24	1	0	0	0	0	0	3	1	0	0	0	0	0	0	0	0	0	0	0	2.08333
23	1	2	0	2	0	0	3	1	1	1	2	2	1	0	0	1	4	1	2	33.3333
20	0	0	0	0	1	0	3	1	1	1	0	0	0	0	1	1	1	1	0	14.5833
27	1	0	0	2	0	0	3	3	3	3	2	1	1	0	1	1	3	3	3	50
18	0	1	0	0	0	0	3	1	0	0	0	0	0	0	0	0	1	1	0	6.25
19	1	4	0	0	0	0	3	0	0	0	0	0	0	0	0	0	0	0	0	0
17	1	3	0	0	0	0	3	0	0	0	0	0	0	0	0	0	0	0	0	0
18	1	2	0	0	0	0	3	0	0	0	0	0	0	0	0	0	1	0	0	2.08333
18	1	2	3	0	0	0	3	4	4	4	4	4	0	0	0	0	0	0	0	41.6667
20	1	6	0	0	0	0	3	3	0	3	1	1	0	0	0	0	2	1	0	22.9167
21	1	6	0	0	0	0	3	4	3	3	1	1	1	0	4	4	4	2	2	60.4167
20	1	1	0	0	0	0	1	0	0	1	0	0	1	0	3	0	1	1	1	16.6667
20	1	1	0	0	0	0	3	0	0	1	0	0	0	0	1	0	1	0	0	6.25
20	1	3	0	0	0	0	3	1	0	0	0	0	1	0	0	0	0	0	0	4.16667
20	1	6	0	4	0	0	3	0	0	1	1	0	0	0	0	0	0	0	0	4.16667
25	1	8	0	0	0	0	3	1	1	1	1	1	1	1	1	1	1	1	1	25
19	1	1	0	0	0	0	3	0	0	0	1	0	0	0	1	0	1	0	0	6.25
33	0	8	0	0	0	0	3	2	2	1	2	0	1	3	1	1	1	1	0	31.25
20	1	4	0	5	0	0	3	0	0	0	1	0	0	0	0	0	1	0	1	6.25
20	1	5	0	0	0	0	3	0	0	1	0	0	0	0	0	0	1	1	1	8.33333
20	1	4	0	0	0	0	3	4	3	4	2	3	3	0	3	0	4	4	4	70.8333
20	1	7	0	0	0	0	3	1	1	0	0	0	1	0	0	0	2	0	1	12.5
21	1	5	0	0	0	0	3	3	0	1	1	3	2	0	3	3	2	0	3	43.75
20	1	5	0	0	0	0	3	1	1	0	1	0	0	3	0	0	3	0	3	25
21	1	4	0	0	0	0	0	1	1	0	4	4	1	4	4	4	0	0	0	47.9167
20	1	8	0	0	0	0	3	0	0	1	0	0	1	0	0	0	0	0	1	6.25
20	1	1	0	0	0	0	3	0	0	1	1	1	1	0	0	0	1	1	2	16.6667
19	1	1	0	0	0	0	0	4	0	3	4	4	3	0	0	1	1	3	2	52.0833
20	1	6	0	0	0	0	3	0	0	0	1	0	0	0	0	0	0	0	0	2.08333
22	1	3	0	0	0	0	3	0	1	1	0	0	1	0	0	1	0	0	0	8.33333
23	1	3	0	0	0	0	3	3	1	3	1	0	0	0	3	1	3	3	3	43.75
18	1	5	0	0	0	0	3	1	0	0	0	0	0	0	0	0	0	1	1	6.25
18	1	5	0	0	0	0	3	0	0	1	0	0	0	0	0	0	0	1	0	4.16667
26	1	6	0	8	0	0	3	3	0	0	0	0	0	0	0	1	4	4	4	33.3333
19	0	7	0	0	0	0	3	0	0	0	0	0	0	1	0	0	0	0	0	2.08333
19	0	5	0	0	0	0	3	0	0	0	1	0	0	0	0	0	0	0	0	2.08333
19	0	2	0	0	0	0	0	0	0	3	0	0	1	0	0	0	0	1	0	10.4167
21	1	7	0	0	0	0	3	1	0	3	1	2	1	0	0	2	1	3	3	35.4167
20	1	7	0	0	0	0	0	1	1	0	1	3	0	0	0	0	1	1	0	16.6667
20	1	2	0	0	0	0	0	1	0	0	0	0	0	0	0	0	0	0	0	2.08333
20	0	3	0	0	0	0	3	0	0	0	0	1	0	0	0	0	0	0	0	2.08333
21	1	1	0	0	0	0	3	1	0	0	0	0	0	0	0	0	0	0	0	2.08333
18	1	1	0	0	0	0	3	1	0	2	1	1	0	0	1	2	1	0	3	25
24	1	0	0	0	0	0	3	1	1	1	0	0	0	0	0	2	0	0	0	10.4167
20	0	4	0	0	0	0	0	0	0	0	0	0	0	0	0	0	0	0	0	0
20	0	1	0	0	0	0	3	0	0	0	0	2	0	0	0	0	0	0	0	4.16667
21	1	7	0	0	0	0	3	0	0	0	0	0	0	0	0	0	0	0	2	4.16667
21	1	6	0	0	0	0	0	0	0	3	3	3	0	0	0	3	0	1	0	27.0833
20	0	4	6	0	0	8	3	0	0	0	0	0	0	0	0	0	0	2	2	8.33333
22	1	4	0	0	0	0	3	1	1	0	1	0	0	0	1	1	0	1	0	12.5
19	1	7	0	0	0	0	3	0	0	1	0	1	0	0	0	0	2	2	0	12.5
19	1	8	0	0	0	0	3	0	0	0	0	1	0	0	0	0	1	0	0	4.16667
19	1	3	0	0	0	0	3	0	0	0	0	0	0	0	0	0	0	0	0	0
19	1	3	0	0	0	0	3	0	0	0	0	0	0	0	0	0	0	0	0	0
19	1	1	0	0	0	0	1	0	0	4	1	0	0	0	0	4	0	1	4	29.1667
18	1	1	0	1	0	0	3	0	0	0	0	0	0	0	0	0	1	0	0	2.08333
17	1	1	0	0	0	0	0	1	0	1	0	0	0	0	0	0	1	0	0	6.25
20	1	6	0	0	0	0	0	0	0	0	0	0	0	0	1	0	0	0	0	2.08333
22	1	6	0	0	0	0	3	0	0	0	0	0	0	0	0	0	1	0	0	2.08333
19	0	5	0	0	4	0	3	0	0	0	0	0	0	0	0	0	0	0	1	2.08333
20	0	3	0	0	0	0	3	3	1	3	3	2	1	1	1	1	0	0	1	35.4167
24	1	5	0	0	0	0	1	0	0	1	1	1	0	0	0	0	3	0	0	12.5
22	1	5	0	0	0	0	0	3	0	1	0	4	0	1	0	0	0	0	1	20.8333
21	1	4	0	2	0	0	3	1	0	1	1	2	0	0	0	0	0	0	0	10.4167
21	1	4	0	0	0	0	0	0	0	0	1	0	0	0	0	0	4	0	1	12.5
21	1	4	0	0	0	0	3	0	0	1	0	0	1	0	1	0	0	0	0	6.25
21	1	5	0	0	0	0	3	1	0	0	1	1	0	0	0	0	0	1	1	10.4167
18	1	6	0	0	0	0	3	0	0	1	0	0	0	0	1	0	0	0	0	4.16667
20	1	8	0	0	0	0	0	0	0	1	0	0	0	0	0	0	1	0	0	4.16667
21	1	6	0	0	0	0	0	0	0	0	0	0	0	0	0	0	0	0	0	0
21	1	1	0	0	0	0	3	0	0	1	0	0	0	0	0	0	0	0	0	2.08333
18	1	6	0	0	0	0	0	0	0	0	0	0	0	0	0	0	0	0	0	0
19	1	9	0	0	0	0	3	1	1	1	1	1	0	0	0	0	0	1	0	12.5
20	0	8	0	0	0	0	1	0	0	0	0	0	0	0	0	0	0	0	0	0
20	1	3	0	0	0	0	0	0	0	0	0	0	0	0	1	0	1	0	0	4.16667
19	0	0	0	0	0	0	3	0	0	1	1	0	0	0	0	0	1	0	0	6.25
22	1	6	0	0	0	0	3	0	0	0	0	0	0	0	0	0	0	0	1	2.08333
20	1	7	0	0	0	0	3	0	3	1	0	1	0	0	1	0	0	1	0	14.5833
19	0	2	0	0	0	0	3	1	1	0	1	1	0	0	1	0	1	0	1	14.5833
22	1	7	0	0	0	0	3	1	1	1	1	1	1	0	0	0	1	1	1	18.75
22	0	1	0	0	0	0	3	1	0	1	3	4	2	1	0	1	3	3	0	39.5833
22	1	3	0	0	0	0	0	0	0	0	4	0	4	1	2	1	2	3	1	37.5
20	1	3	0	1	0	0	0	3	2	1	3	4	1	0	0	0	4	3	4	52.0833
19	1	5	0	0	0	0	3	0	0	0	0	0	0	0	0	0	0	0	3	6.25
37	1	1	1	1	1	0	0	3	1	1	1	1	1	0	1	1	1	1	3	31.25
26	1	1	0	1	0	0	3	2	1	1	0	0	1	0	0	1	2	1	1	20.8333
20	1	5	0	0	0	0	3	0	0	0	0	0	0	0	0	0	0	0	1	2.08333
46	0	3	0	0	0	0	3	1	0	0	0	0	1	0	0	0	0	0	1	6.25
38	1	6	0	0	0	0	3	1	0	0	0	0	0	0	1	0	2	1	3	16.6667
26	1	0	0	0	0	0	3	0	0	0	0	0	0	0	0	0	0	0	0	0
18	1	7	0	1	2	0	3	3	1	1	0	0	1	0	1	0	3	4	4	37.5

## Sheet: Coding 
Gender
Male	0
Female	1
Never	0
Some of the time	1
Half of the time	2
Most of the time	3
All the time	4
eye glasses	0
lenses	1
face shielder	2
none	3
